# Supplementary material for: Engineering Escherichia coli for Isobutanol Production from Xylose or Glucose–Xylose Mixture
Source: Microorganisms. 2023 Oct 16;11(10):2573. doi: 10.3390/microorganisms11102573 (PMC10609591; doi:10.3390/microorganisms11102573)
Supplement: Supplementary file 1 [file microorganisms-11-02573-s001.zip]

Archive with 1 entries (1 files):
- microorganisms-2646475-supplementary.pdf
